# Supplementary material for: A novel Fontan Y-graft for interrupted inferior vena cava and azygos continuation
Source: Interact Cardiovasc Thorac Surg. 2022 Feb 3;34(6):1095–105. doi: 10.1093/icvts/ivac001 (PMC9159461; doi:10.1093/icvts/ivac001)
Supplement: ivac001_Supplementary_Data [file ivac001_supplementary_data.zip]

Archive with 6 entries (5 files):
- ivac001-suppl_data/
- ivac001-suppl_data/Supplementary Material 1.pptx
- ivac001-suppl_data/Supplementary Material 2revised.docx
- ivac001-suppl_data/Supplementary Material 3.docx
- ivac001-suppl_data/Supplementary Material 4_video_description.docx
- ivac001-suppl_data/Supplementray Material 4_Pre_Post Angio.mp4
